# Supplementary material for: Accreditation of the handheld 3-dimensional scanner and conventional photo images for area measurement
Source: Medicine (Baltimore). 2024 Feb 9;103(6):e35376. doi: 10.1097/MD.0000000000035376 (PMC10860941; doi:10.1097/MD.0000000000035376)
Supplement: Supplementary file 1 [file medi-103-e35376-s001.xlsx]

## Sheet: 工作表1
	ZenFone2
	正方形面積2.25cm2			平均	誤差(%)	標準差	正方形面積16cm2			平均	誤差	標準差	正方形面積25cm2			平均	誤差	標準差	正方形面積64cm2			平均	誤差	標準差	正方形面積100cm2			平均	誤差	標準差
	編號一	1	2.31701				編號一	1	17.526				編號一	1	27.028				編號一	1	65.718				編號一	1	97.654
		2	2.33068	2.3227	3.111			2	17.547	17.331	8.3125			2	27.793	27.5307	10.12			2	69.36	69.0033	7.8125			2	97.758	97.6537	2.35
		3	2.3204					3	16.92					3	27.771					3	71.932					3	97.549
	編號二	1	2.792				編號二	1	14.233				編號二	1	23.591				編號二	1	70.586				編號二	1	93.075
		2	2.784	2.792	24			2	14.386	14.3413	10.375			2	24.406	24.1447	3.44			2	65.996	68.1983	6.5625			2	93.387	93.2777	6.72
		3	2.8					3	14.405					3	24.437					3	68.013					3	93.371
	編號三	1	2.659				編號三	1	17.364				編號三	1	25.098				編號三	1	67.443				編號三	1	97.239
		2	2.662	2.664	18.222			2	17.33	17.507	7.1875			2	25.095	25.0993	0.4			2	67.442	67.4867	5.4531			2	97.407	97.247	2.75
		3	2.671					3	17.827					3	25.105					3	67.575					3	97.095
	編號四	1	2.696				編號四	1	16.572				編號四	1	23.759				編號四	1					編號四	1
		2	2.676	2.68633	19.5555			2	16.563	16.563	3.5			2	22.444	22.883	8.48			2						2
		3	2.687					3	16.554					3	22.446					3						3
	編號五	1	2.677				編號五	1	15.493				編號五	1	34.085				編號五	1					編號五	1
		2	2.709	2.693	19.5555			2	14.874	15.2913	4.4375			2	34.165	34.1277	36.52			2						2
		3	2.725					3	15.507					3	34.133					3						3
	NIKON D5000
	正方形面積2.25cm2			平均	誤差	標準差	正方形面積16cm2			平均	誤差	標準差	正方形面積25cm2			平均	誤差	標準差	正方形面積64cm2			平均	誤差	標準差	正方形面積100cm2			平均	誤差	標準差
	編號一	1	2.45				編號一	1	15.11				編號一	1	24				編號一	1	70.217				編號一	1	86.019
		2	2.568	2.484	10.2222	0.13164		2	15.129	15.1303	5.4375			2	23.897	23.95	4.2			2	69.784	69.9393	9.2813			2	85.826	85.9877	14.01
		3	2.434					3	15.152					3	23.953					3	69.817					3	86.118
	編號二	1	2.644				編號二	1	14.471				編號二	1	23.51				編號二	1	71.519				編號二	1	109.336
		2	2.855	2.70367	20			2	14.47	14.48	9.5			2	23.578	23.5347	5.88			2	71.211	71.5017	11.7188			2	108.834	109.11	9.11
		3	2.612					3	14.499					3	23.516					3	71.775					3	109.161
	編號三	1	2.562				編號三	1	15.382				編號三	1	23.494				編號三	1	57.173				編號三	1	91.897
		2	2.575	2.56633	14.222			2	15.375	15.4123	3.6875			2	23.458	23.458	6.16			2	57.416	57.2787	10.5			2	92.351	92.0937	7.91
		3	2.562					3	15.48					3	23.422					3	57.247					3	92.033
	編號四	1	2.333				編號四	1	15.761				編號四	1	25.367
		2	2.34	2.33867	4.444			2	15.78	15.7703	1.4375			2	25.361	25.3717	1.48
		3	2.343					3	15.77					3	25.387
	編號五	1	2.378				編號五	1	15.049				編號五	1	30.135
		2	2.379	2.379	5.7777			2	15.043	15.0513	5.9375			2	30.169	30.1727	20.68
		3	2.38					3	15.062					3	30.214

## Sheet: 工作表2
				1	2.696	20.616	7	164
	1	23.591	38.654	8	186	27.087	0	233
	1	1	1	1	1	70.586	130.506	35	240
	2	2	2	2	2	65.996	130.483	35	240
	3	3	3	3	3	68.013	130.513	35	240
				1	2.677	13.426	4	123
		1	67.443	108.303	52	227	4	129
		2	67.442	108.268	52	216	4	126
		3	67.575	108.33	52	217
												1	17.364	12.379	4	150
		1	17.526	48.326	32	213						2	17.33	12.277	4	128
		2	17.547	48.362	32	201						3	17.827	12.579	4	154
		3	16.92	48.368	32	216			1	14.233	23.438	1	190
									2	14.386	23.301	1	203
									3	14.405	23.368	1	200

## Sheet: 工作表3
1	1	1	97.239	112.956	44	255
2	2	2	97.407	112.698	44	212
3	3	3	97.095	112.603	44	203

## Sheet: LU
3D	2.25cm²	16cm²	25cm²	64cm²	100cm²
	2.18	16.33	25.36	63.98	102.27			3D scan	2.212	16.2	25.468	64.272	101.54
	2.27	16.29	25.23	65.07	101.08			2D(Zenfone2)	2.63	16.21	26.76	68.23	96.06
	2.19	16.44	25.6	63.77	101.27			2D(DSLR)	2.49	15.168	25.297	66.239	95.73
	2.29	15.97	25.24					true area	2.25cm²	16cm²	25cm²	64cm²	100cm²
	2.13	15.97	25.91
av	2.212	16.2	25.468	64.2733	101.54
sd	0.0664831	0.217025	0.288565	0.697878	0.639296
2D(Zenfone2)	2.25cm²	16cm²	25cm²	64cm²	100cm²
	2.3227	17.331	27.5307	69.0033	97.6537
	2.792	14.3413	24.1447	68.1983	93.2777
	2.664	17.507	25.0993	67.4867	97.247
	2.68633	16.563	22.883
	2.693	15.2913	34.1277
av	2.63161	16.2067	26.7571	68.2294	96.0594
sd	0.179558	1.36008	4.45829	0.758812	2.41766
2D(NIKON)	2.25cm²	16cm²	25cm²	64cm²	100cm²
	2.484	15.1303	23.95	69.9393	85.9877
	2.70367	14.48	23.5347	71.5017	109.11
	2.56633	15.4123	23.458	57.2787	92.0937
	2.33867	15.7703	25.3717
	2.379	15.0513	30.1727
av	2.49433	15.1689	25.2974	66.2399	95.7306
sd	0.147178	0.477199	2.83195	7.79986	11.9827
TRUE	2.25	16	25	64	100
2.25cm²	3D	2D(Znefone2)	2D(NIKON)	TRUE
	2.18	2.3227	2.484	2.25
	2.27	2.792	2.70367	2.25
	2.19	2.664	2.56633	2.25
	2.29	2.68633	2.33867	2.25
	2.13	2.693	2.379	2.25
t 檢定：成對母體平均數差異檢定				t 檢定：成對母體平均數差異檢定				t 檢定：成對母體平均數差異檢定
2.25cm²	3D	2D(Znefone2)		2.25cm²	3D	2D(NIKON)		2.25cm²	2D(Znefone2)	2D(NIKON)
平均數	2.212	2.63161		平均數	2.212	2.49433		平均數	2.63161	2.49433
變異數	0.00442	0.0322412		變異數	0.00442	0.0216613		變異數	0.0322412	0.0216613
觀察值個數	5	5		觀察值個數	5	5		觀察值個數	5	5
皮耳森相關係數	0.370881			皮耳森相關係數	0.209593			皮耳森相關係數	0.222313
假設的均數差	0			假設的均數差	0			假設的均數差	0
自由度	4			自由度	4			自由度	4
t 統計	-5.62671			t 統計	-4.25831			t 統計	1.49506
P(T<=t) 單尾	0.00245341			P(T<=t) 單尾	0.0065356			P(T<=t) 單尾	0.104609
臨界值：單尾	2.13185			臨界值：單尾	2.13185			臨界值：單尾	2.13185
P(T<=t) 雙尾	0.00490683			P(T<=t) 雙尾	0.0130712			P(T<=t) 雙尾	0.209218
臨界值：雙尾	2.77645			臨界值：雙尾	2.77645			臨界值：雙尾	2.77645
t 檢定：成對母體平均數差異檢定				t 檢定：成對母體平均數差異檢定				t 檢定：成對母體平均數差異檢定
2.25cm²	3D	TRUE		2.25cm²	2D(Znefone2)	TRUE		2.25cm²	2D(NIKON)	TRUE
平均數	2.212	2.25		平均數	2.63161	2.25		平均數	2.49433	2.25
變異數	0.00442	0		變異數	0.0322412	0		變異數	0.0216613	0
觀察值個數	5	5		觀察值個數	5	5		觀察值個數	5	5
皮耳森相關係數	#DIV/0!			皮耳森相關係數	#DIV/0!			皮耳森相關係數	#DIV/0!
假設的均數差	0			假設的均數差	0			假設的均數差	0
自由度	4			自由度	4			自由度	4
t 統計	-1.27808			t 統計	4.7522			t 統計	3.71215
P(T<=t) 單尾	0.135175			P(T<=t) 單尾	0.00447821			P(T<=t) 單尾	0.0103076
臨界值：單尾	2.13185			臨界值：單尾	2.13185			臨界值：單尾	2.13185
P(T<=t) 雙尾	0.27035			P(T<=t) 雙尾	0.00895642			P(T<=t) 雙尾	0.0206153
臨界值：雙尾	2.77645			臨界值：雙尾	2.77645			臨界值：雙尾	2.77645
16cm²	3D	2D(Znefone2)	2D(NIKON)	TRUE
	16.33	17.331	15.1303	16
	16.29	14.3413	14.48	16
	16.44	17.507	15.4123	16
	15.97	16.563	15.7703	16
	15.97	15.2913	15.0513	16
t 檢定：成對母體平均數差異檢定				t 檢定：成對母體平均數差異檢定				t 檢定：成對母體平均數差異檢定
16cm²	3D	2D(Znefone2)		16cm²	3D	2D(NIKON)		16cm²	2D(Znefone2)	2D(NIKON)
平均數	16.2	16.2067		平均數	16.2	15.1689		平均數	16.2067	15.1689
變異數	0.0471	1.84982		變異數	0.0471	0.227719		變異數	1.84982	0.227719
觀察值個數	5	5		觀察值個數	5	5		觀察值個數	5	5
皮耳森相關係數	0.354822			皮耳森相關係數	-0.289386			皮耳森相關係數	0.724211
假設的均數差	0			假設的均數差	0			假設的均數差	0
自由度	4			自由度	4			自由度	4
t 統計	-0.0115904			t 統計	3.98505			t 統計	2.17599
P(T<=t) 單尾	0.495654			P(T<=t) 單尾	0.00816607			P(T<=t) 單尾	0.0475851
臨界值：單尾	2.13185			臨界值：單尾	2.13185			臨界值：單尾	2.13185
P(T<=t) 雙尾	0.991307			P(T<=t) 雙尾	0.0163321			P(T<=t) 雙尾	0.0951703
臨界值：雙尾	2.77645			臨界值：雙尾	2.77645			臨界值：雙尾	2.77645
t 檢定：成對母體平均數差異檢定				t 檢定：成對母體平均數差異檢定				t 檢定：成對母體平均數差異檢定
16cm²	3D	TRUE		16cm²	2D(Znefone2)	TRUE		16cm²	2D(NIKON)	TRUE
平均數	16.2	16		平均數	16.2067	16		平均數	15.1689	16
變異數	0.0471	0		變異數	1.84982	0		變異數	0.227719	0
觀察值個數	5	5		觀察值個數	5	5		觀察值個數	5	5
皮耳森相關係數	#DIV/0!			皮耳森相關係數	#DIV/0!			皮耳森相關係數	#DIV/0!
假設的均數差	0			假設的均數差	0			假設的均數差	0
自由度	4			自由度	4			自由度	4
t 統計	2.06065			t 統計	0.339884			t 統計	-3.89454
P(T<=t) 單尾	0.0541862			P(T<=t) 單尾	0.375521			P(T<=t) 單尾	0.00881134
臨界值：單尾	2.13185			臨界值：單尾	2.13185			臨界值：單尾	2.13185
P(T<=t) 雙尾	0.108372			P(T<=t) 雙尾	0.751041			P(T<=t) 雙尾	0.0176227
臨界值：雙尾	2.77645			臨界值：雙尾	2.77645			臨界值：雙尾	2.77645
25cm²	3D	2D(Znefone2)	2D(NIKON)	TRUE
	25.36	27.5307	23.95	25
	25.23	24.1447	23.5347	25
	25.6	25.0993	23.458	25
	25.24	22.883	25.3717	25
	25.91	34.1277	30.1727	25
t 檢定：成對母體平均數差異檢定				t 檢定：成對母體平均數差異檢定				t 檢定：成對母體平均數差異檢定
25cm²	3D	2D(Znefone2)		25cm²	3D	2D(NIKON)		25cm²	2D(Znefone2)	2D(NIKON)
平均數	25.468	26.7571		平均數	25.468	25.2974		平均數	26.7571	25.2974
變異數	0.08327	19.8763		變異數	0.08327	8.01996		變異數	19.8763	8.01996
觀察值個數	5	5		觀察值個數	5	5		觀察值個數	5	5
皮耳森相關係數	0.86678			皮耳森相關係數	0.752622			皮耳森相關係數	0.836744
假設的均數差	0			假設的均數差	0			假設的均數差	0
自由度	4			自由度	4			自由度	4
t 統計	-0.684564			t 統計	0.145508			t 統計	1.25466
P(T<=t) 單尾	0.265612			P(T<=t) 單尾	0.445674			P(T<=t) 單尾	0.138955
臨界值：單尾	2.13185			臨界值：單尾	2.13185			臨界值：單尾	2.13185
P(T<=t) 雙尾	0.531225			P(T<=t) 雙尾	0.891348			P(T<=t) 雙尾	0.277909
臨界值：雙尾	2.77645			臨界值：雙尾	2.77645			臨界值：雙尾	2.77645
t 檢定：成對母體平均數差異檢定				t 檢定：成對母體平均數差異檢定				t 檢定：成對母體平均數差異檢定
25cm²	3D	TRUE		25cm²	2D(Znefone2)	TRUE		25cm²	2D(NIKON)	TRUE
平均數	25.468	25		平均數	26.7571	25		平均數	25.2974	25
變異數	0.08327	0		變異數	19.8763	0		變異數	8.01996	0
觀察值個數	5	5		觀察值個數	5	5		觀察值個數	5	5
皮耳森相關係數	#DIV/0!			皮耳森相關係數	#DIV/0!			皮耳森相關係數	#DIV/0!
假設的均數差	0			假設的均數差	0			假設的均數差	0
自由度	4			自由度	4			自由度	4
t 統計	3.62649			t 統計	0.881262			t 統計	0.234823
P(T<=t) 單尾	0.0111144			P(T<=t) 單尾	0.213973			P(T<=t) 單尾	0.412939
臨界值：單尾	2.13185			臨界值：單尾	2.13185			臨界值：單尾	2.13185
P(T<=t) 雙尾	0.0222289			P(T<=t) 雙尾	0.427946			P(T<=t) 雙尾	0.825877
臨界值：雙尾	2.77645			臨界值：雙尾	2.77645			臨界值：雙尾	2.77645
64cm²	3D	2D(Znefone2)	2D(NIKON)	TRUE
	63.98	69.0033	69.9393	64
	65.07	68.1983	71.5017	64
	63.77	67.4867	57.2787	64
t 檢定：成對母體平均數差異檢定				t 檢定：成對母體平均數差異檢定				t 檢定：成對母體平均數差異檢定
64cm²	3D	2D(Znefone2)		64cm²	3D	2D(NIKON)		64cm²	2D(Znefone2)	2D(NIKON)
平均數	64.2733	68.2294		平均數	64.2733	66.2399		平均數	68.2294	66.2399
變異數	0.487033	0.575795		變異數	0.487033	60.8378		變異數	0.575795	60.8378
觀察值個數	3	3		觀察值個數	3	3		觀察值個數	3	3
皮耳森相關係數	0.115259			皮耳森相關係數	0.699679			皮耳森相關係數	0.79034
假設的均數差	0			假設的均數差	0			假設的均數差	0
自由度	2			自由度	2			自由度	2
t 統計	-7.06465			t 統計	-0.464781			t 統計	0.477609
P(T<=t) 單尾	0.00972681			P(T<=t) 單尾	0.34389			P(T<=t) 單尾	0.340017
臨界值：單尾	2.91999			臨界值：單尾	2.91999			臨界值：單尾	2.91999
P(T<=t) 雙尾	0.0194536			P(T<=t) 雙尾	0.687779			P(T<=t) 雙尾	0.680034
臨界值：雙尾	4.30265			臨界值：雙尾	4.30265			臨界值：雙尾	4.30265
t 檢定：成對母體平均數差異檢定				t 檢定：成對母體平均數差異檢定				t 檢定：成對母體平均數差異檢定
64cm²	3D	TRUE		64cm²	2D(Znefone2)	TRUE		64cm²	2D(NIKON)	TRUE
平均數	64.2733	64		平均數	68.2294	64		平均數	66.2399	64
變異數	0.487033	0		變異數	0.575795	0		變異數	60.8378	0
觀察值個數	3	3		觀察值個數	3	3		觀察值個數	3	3
皮耳森相關係數	#DIV/0!			皮耳森相關係數	#DIV/0!			皮耳森相關係數	#DIV/0!
假設的均數差	0			假設的均數差	0			假設的均數差	0
自由度	2			自由度	2			自由度	2
t 統計	0.678381			t 統計	9.65406			t 統計	0.497394
P(T<=t) 單尾	0.283749			P(T<=t) 單尾	0.00527993			P(T<=t) 單尾	0.334106
臨界值：單尾	2.91999			臨界值：單尾	2.91999			臨界值：單尾	2.91999
P(T<=t) 雙尾	0.567498			P(T<=t) 雙尾	0.0105599			P(T<=t) 雙尾	0.668213
臨界值：雙尾	4.30265			臨界值：雙尾	4.30265			臨界值：雙尾	4.30265
100cm²	3D	2D(Znefone2)	2D(NIKON)	TRUE
	102.27	97.6537	85.9877	100
	101.08	93.2777	109.11	100
	101.27	97.247	92.0937	100
t 檢定：成對母體平均數差異檢定				t 檢定：成對母體平均數差異檢定				t 檢定：成對母體平均數差異檢定
100cm²	3D	2D(Znefone2)		100cm²	3D	2D(NIKON)		100cm²	2D(Znefone2)	2D(NIKON)
平均數	101.54	96.0594		平均數	101.54	95.7306		平均數	96.0594	95.7306
變異數	0.4087	5.84506		變異數	0.4087	143.585		變異數	5.84506	143.585
觀察值個數	3	3		觀察值個數	3	3		觀察值個數	3	3
皮耳森相關係數	0.686711			皮耳森相關係數	-0.801845			皮耳森相關係數	-0.985
假設的均數差	0			假設的均數差	0			假設的均數差	0
自由度	2			自由度	2			自由度	2
t 統計	4.67044			t 統計	0.804907			t 統計	0.0396414
P(T<=t) 單尾	0.0214574			P(T<=t) 單尾	0.252676			P(T<=t) 單尾	0.48599
臨界值：單尾	2.91999			臨界值：單尾	2.91999			臨界值：單尾	2.91999
P(T<=t) 雙尾	0.0429147			P(T<=t) 雙尾	0.505351			P(T<=t) 雙尾	0.97198
臨界值：雙尾	4.30265			臨界值：雙尾	4.30265			臨界值：雙尾	4.30265
t 檢定：成對母體平均數差異檢定				t 檢定：成對母體平均數差異檢定				t 檢定：成對母體平均數差異檢定
100cm²	3D	TRUE		100cm²	2D(Znefone2)	TRUE		100cm²	2D(NIKON)	TRUE
平均數	101.54	100		平均數	96.0594	100		平均數	95.7306	100
變異數	0.4087	0		變異數	5.84506	0		變異數	143.585	0
觀察值個數	3	3		觀察值個數	3	3		觀察值個數	3	3
皮耳森相關係數	#DIV/0!			皮耳森相關係數	#DIV/0!			皮耳森相關係數	#DIV/0!
假設的均數差	0			假設的均數差	0			假設的均數差	0
自由度	2			自由度	2			自由度	2
t 統計	4.17233			t 統計	-2.82308			t 統計	-0.617132
P(T<=t) 單尾	0.0264623			P(T<=t) 單尾	0.0529558			P(T<=t) 單尾	0.300022
臨界值：單尾	2.91999			臨界值：單尾	2.91999			臨界值：單尾	2.91999
P(T<=t) 雙尾	0.0529247			P(T<=t) 雙尾	0.105912			P(T<=t) 雙尾	0.600044
臨界值：雙尾	4.30265			臨界值：雙尾	4.30265			臨界值：雙尾	4.30265

## Sheet: 誤差
3D	2.25cm²	16cm²	25cm²	64cm²	100cm²
	3.11	2.06	1.44	0.03	2.27
	0.89	1.81	0.92	1.67	1.08
	2.67	2.75	2.4	0.23	1.27
	1.78	0.18	0.96
	5.33	0.18	3.64
av	2.756	1.396	1.872	0.643333	1.54	1.64147
sd	1.67278	1.16221	1.15426	0.894725	0.639296
2D(Zenfone2)	2.25cm²	16cm²	25cm²	64cm²	100cm²
	3.11	8.3125	10.12	7.81	2.35
	24	10.375	3.44	6.56	6.72
	18.22	7.187	0.4	5.45	2.75
	19.5555	3.5	8.48
	19.5555	4.4375	36.52
av	16.8882	6.7624	11.792	6.60667	3.94	9.19785
sd	8.00655	2.81436	14.3594	1.18069	2.41584
2D(NIKON)	2.25cm²	16cm²	25cm²	64cm²	100cm²
	10.22	5.4375	4.2	9.28	14.01
	20	9.5	5.88	11.72	9.11
	14.22	3.6875	6.16	10.5	7.91
	4.4444	1.4375	1.48
	5.78	5.9375	20.68
av	10.9329	5.2	7.68	10.5	10.3433	8.93124
sd	6.36747	2.98054	7.50168	1.22	3.23161
TRUE	2.25	16	25	64	100
